# Supplementary material for: Complete sequencing of Novosphingobium sp. PP1Y reveals a biotechnologically meaningful metabolic pattern
Source: BMC Genomics. 2014 May 19;15(1):384. doi: 10.1186/1471-2164-15-384 (PMC4059872; doi:10.1186/1471-2164-15-384)
Supplement: Supplementary file 3 — Additional file 3: Phylogenetic tree newick files. (ZIP 12 KB) [file 12864_2013_6112_MOESM3_ESM.zip]

Archive with 10 entries (9 files):
- Tree-files/
- Tree-files/Tree_in_Fig3.nwk
- Tree-files/Tree_in_FigS10.nwk
- Tree-files/tree_in_FigS12A.nwk
- Tree-files/tree_in_FigS12B.nwk
- Tree-files/Tree_in_FigS13B.nwk
- Tree-files/Tree_in_FigS13C.nwk
- Tree-files/Tree_in_FigS4.nwk
- Tree-files/Tree_in_FigS6.nwk
- Tree-files/Tree_in_FigS9.nwk
