# Supplementary material for: Complete sequencing of Novosphingobium sp. PP1Y reveals a biotechnologically meaningful metabolic pattern
Source: BMC Genomics. 2014 May 19;15(1):384. doi: 10.1186/1471-2164-15-384 (PMC4059872; doi:10.1186/1471-2164-15-384)
Supplement: Supplementary file 3 — Additional file 3: Phylogenetic tree newick files. (ZIP 12 KB) [file 12864_2013_6112_MOESM3_ESM.zip › Tree-files/Tree_in_Fig3.nwk]

(((((((((((((((AT13649:0.05389234,Mpl6850:0.03676202)0.9960:0.06081533,Naro-146275772:0.11285163)0.9740:0.08058958,(AT13437:0.06332090,Naro-146275710:0.07977995)0.9990:0.10232897)0.9910:0.07812809,Mpl2149:0.27636042)0.4640:0.05348878,NpenUS6-1-359397756:0.32937964)0.2280:0.02073723,(Mpl9925:0.36885613,Naro-146275760:0.32429105)0.1750:0.00382586)0.5930:0.05890229,(SwitRW1-148554904:0.27767298,SchlL1-334342772:0.30214551)0.8920:0.11681065)0.5280:0.03173994,((SwitRW1-148553263:0.06816662,SchlL1-334343145:0.04462887)1.0000:0.18173121,(SwitRW1-148553251:0.07766301,SchlL1-334343136:0.06543783)1.0000:0.13412556)0.9940:0.16106916)0.2720:0.01710795,(NpenUS6-1-359399576:0.09395457,NpenUS6-1-359399642:0.08836699)1.0000:0.30521601)0.9280:0.13109869,(((Mpl5466:0.05635882,SwitRW1-148555176:0.05643667)0.9990:0.08664346,(Mpl5477:0.10150511,SwitRW1-148555175:0.11333964)0.8200:0.02437418)1.0000:0.29039326,(((Mpl5540:0.08196153,SwitRW1-148555186:0.07664350)1.0000:0.30385819,AT36501:0.47721029)0.4200:0.04312484,((AT13576:0.08676282,Naro-146275762:0.05633803)1.0000:0.27096889,((AT13537:0.06000472,Naro-146275731:0.08309612)1.0000:0.22210304,(AT13595:0.08269140,Naro-146275765:0.07591363)1.0000:0.21288605)0.6690:0.03979551)0.9480:0.09359976)0.2880:0.02066347)0.6020:0.04268296)0.6250:0.04096559,((((Mpl5621:0.09400230,SwitRW1-148555168:0.06460273)1.0000:0.16915942,Mpl2166:0.23568108)0.9900:0.10587932,Mpl6792:0.32942198)0.9960:0.15908192,((SchlL1-334343352:0.21055708,SchlL1-334343484:0.19490802)1.0000:0.18984823,(SwitRW1-148553896:0.44819014,(SwitRW1-148553889:0.17540020,SwitRW1-148553885:0.19084419)0.9990:0.17563379)0.7660:0.09380676)0.9410:0.10868931)0.4720:0.03104761)0.5760:0.05109882,(((NpenUS6-1-359400042:0.00479506,AT10866:0.00189393)1.0000:0.47456070,SwitRW1-148557046:0.49852862)0.7320:0.09663348,((Naro-87199689:0.20975593,SwitRW1-148553462:0.23653117)1.0000:0.26865722,(SwitRW1-148557515:0.37011562,(SwitRW1-148553855:0.33897229,(3VCA-QAmmDM:0.15293412,3N0Q-DO:0.13031336)1.0000:0.20610401)0.9000:0.09876597)0.9710:0.14826066)0.3450:0.01258032)0.2960:0.01969807)0.3820:0.04448078,(NpenUS6-1-359401156:0.52215341,(Naro-87199218:0.29594833,((AT13500:0.08600894,Naro-146275716:0.08834445)1.0000:0.13480511,(AT4418:0.13644749,(AT13423:0.07052059,Naro-146275709:0.07258025)1.0000:0.10215701)0.9980:0.08773506)0.9940:0.12742540)0.9960:0.14414891)0.7390:0.06459065)0.5710:0.03923327,(((((AT31241:0.00242127,AT15854:0.00426771)0.7490:0.00409755,NpenUS6-1-359402493:0.00937082)1.0000:0.06618966,Naro-146275446:0.07434113)1.0000:0.26018112,SwitRW1-148553819:0.34241385)1.0000:0.21572113,((((((((NpenUS6-1-359402470:0.03435208,AT15610-31674:0.02752332)1.0000:0.11447492,Naro-146275474:0.11166964)1.0000:0.15217350,(Naro-87198562:0.11474676,SwitRW1-148555548:0.09186749)1.0000:0.13706765)0.9140:0.06663859,(Mpl8190:0.17565265,Naro-87199697:0.11648377)1.0000:0.23921171)0.9850:0.12861703,(SwitRW1-148554450:0.39000600,(SwitRW1-148554790:0.30564839,SwitRW1-148557070:0.36118148)0.6330:0.02612399)0.6710:0.04297810)0.3030:0.00678902,(SwitRW1-148557084:0.23658741,(Naro-146276039:0.07643998,SwitRW1-148553667:0.09791341)1.0000:0.11221335)0.9990:0.17307125)0.5280:0.04594202,(SwitRW1-148555962:0.37262250,(((NpenUS6-1-359402466:0.01526150,AT15578-31705:0.01176718)0.9760:0.04219785,Naro-146275478:0.10292336)1.0000:0.16469692,(Naro-146275471:0.03992712,(NpenUS6-1-359402473:-0.00018729,AT15637-31645:0.02038999)1.0000:0.08160719)1.0000:0.19322849)0.9570:0.10764406)0.9730:0.12274919)0.2920:0.03910646,(SwitRW1-148554676:0.46987451,((NpenUS6-1-359401796:0.27568364,2B1X-NapDO:0.28060436)0.9960:0.13445365,(((((((2YFI-BiphDO:0.00353958,2XR8-BiphDO:0.00314941)1.0000:0.06602699,(1WQL-CumDO:0.06957586,3GZX-BiphDO:0.07352499)0.5500:0.01780521)0.5860:0.01686964,(3EN1-TolDO:0.06907443,1ULI-BiphDO:0.07402642)0.7940:0.03284837)1.0000:0.17979029,SwitRW1-148553813:0.22454378)0.5270:0.04699758,SwitRW1-148550856:0.27134778)0.5670:0.05806631,SwitRW1-148557176:0.40460356)0.3510:0.03640066,(((((AT31315:0.00000000,AT15780:0.00000000)1.0000:0.04479914,Naro-146275453:0.03858247)1.0000:0.18138112,SchlL1-334342931:0.17741802)1.0000:0.13120519,(Naro-146275451:0.06396569,(AT31297:0.01235929,AT15795:0.01466938)0.9720:0.02790793)1.0000:0.26025811)0.3280:0.03266277,((NpenUS6-1-359398879:0.09559328,NpenUS6-1-359400794:0.09476045)1.0000:0.23292362,(((2HMJ-NapDO:0.00000000,1NDO-NapDO:0.00000000)1.0000:0.05185221,2BMO-NBenDO:0.06094328)1.0000:0.21881968,(Naro-146275509:0.03867145,((NpenUS6-1-359402507:0.00000000,2CKF-PAHDO:0.00000000)1.0000:0.03508950,(2GBW-BiphDO:0.00583671,(AT31065:0.01326651,AT15992:0.00693620)0.3940:0.00087480)0.7490:0.01132470)0.9870:0.03656557)1.0000:0.24616194)0.6210:0.03853748)0.5230:0.05047361)0.1950:0.02350314)0.7750:0.05759269)0.8720:0.09266704)0.4490:0.03186362)0.5610:0.04872944)0.8030:0.07544363)1.0000:0.12994888,((((((((Naro-146275891:0.10621556,Mpl3383:0.07610600)0.9980:0.12002001,SwitRW1-148556209:0.17491441)0.4860:0.03071747,SwitRW1-148554968:0.19428593)0.5150:0.01716158,Naro-146275874:0.27593622)0.8400:0.05130342,SwitRW1-148554746:0.28108650)0.9910:0.14721180,(2ZYL-3Kst9Hy:0.54606338,((Naro-146275827:0.09968157,Mpl2839:0.09876937)1.0000:0.22990678,(NpenUS6-1-359399365:0.15191590,NpenUS6-1-359398791:0.18589056)1.0000:0.13717329)1.0000:0.27082437)0.6120:0.05603337)0.9690:0.15122261,(SwitRW1-148557193:0.39003468,SwitRW1-148555968:0.40109291)0.9910:0.19439155)0.3060:0.03747834,(((SwitRW1-148555417:0.32590974,SwitRW1-148553595:0.35399222)0.4390:0.01993124,(SwitRW1-148555154:0.28997312,SwitRW1-148555436:0.40317406)0.7310:0.05020435)1.0000:0.33046419,((((3GKQ-CarDO:0.23047489,1WW9-CarDO:0.28035073)0.8150:0.05537270,3GCF-CarDO:0.29380022)0.6600:0.03161516,1Z01-OQ8MO:0.36939652)1.0000:0.34027263,(SwitRW1-148554949:0.67733476,((SwitRW1-148554605:0.27888905,SwitRW1-148557174:0.34971961)0.9730:0.12555592,(SwitRW1-148554469:0.35390316,((((SwitRW1-148554471:0.25267915,SwitRW1-148557754:0.22535665)0.9900:0.09878496,SwitRW1-148554462:0.39655227)0.8740:0.10228918,(SwitRW1-148554461:0.35154511,SwitRW1-148556312:0.30238136)0.9270:0.09026243)0.4840:0.03957537,((((SwitRW1-148556166:0.40224635,NpenUS6-1-359400756:0.29090083)0.3690:0.01728273,Naro-87199507:0.32636610)0.7880:0.08886959,SwitRW1-148553989:0.35011626)0.3040:0.03655075,((((Mpl10434:0.03095760,NpenUS6-1-359400966:0.00294396)1.0000:0.37194385,SwitRW1-148555930:0.42456699)0.1680:0.03600244,(3GKE-DicambaDM:0.33994558,SwitRW1-148557165:0.31398088)0.1800:0.00559180)0.0230:0.01759928,(((Naro-87198731:0.22765697,AT11936:0.21863013)0.9660:0.06826810,SwitRW1-148557169:0.27113493)0.7870:0.07012580,((SwitRW1-148554606:0.27492945,NpenUS6-1-359398803:0.28135855)0.4320:0.04367940,((SwitRW1-148556298:0.35347220,SwitRW1-148554478:0.38049698)0.4770:0.06807350,(((SwitRW1-148555225:0.22547935,Naro-87199889:0.26336737)0.7040:0.06779097,SwitRW1-148554468:0.20682656)0.3140:0.02768284,(SwitRW1-148556311:0.34583924,((SwitRW1-148556318:0.26551691,SwitRW1-148555200:0.31430158)0.3240:0.03042072,(SwitRW1-148554460:0.25633050,Naro-87199506:0.35985564)0.2350:0.02340204)0.0380:0.00951906)0.0140:0.00200925)0.0070:0.00059969)0.0310:0.01674520)0.0570:0.01730202)0.1090:0.01854537)0.0680:0.01738643)0.1030:0.02183472)0.0420:0.01676949)0.1330:0.01747038)0.8720:0.07010956)0.5570:0.05916030)0.1720:0.02129169)0.0850:0.02070036)1.0000:0.10134853);
