# Supplementary material for: Complete sequencing of Novosphingobium sp. PP1Y reveals a biotechnologically meaningful metabolic pattern
Source: BMC Genomics. 2014 May 19;15(1):384. doi: 10.1186/1471-2164-15-384 (PMC4059872; doi:10.1186/1471-2164-15-384)
Supplement: Supplementary file 3 — Additional file 3: Phylogenetic tree newick files. (ZIP 12 KB) [file 12864_2013_6112_MOESM3_ESM.zip › Tree-files/Tree_in_FigS10.nwk]

(((((((2CKJ-human-milk-XO:0.03807265,mouse-XO:0.03111122)0.8230:0.01207014, 3EUB-Cattle-XO:0.05159797)1.0000:0.56262738,(1VLB-ADH:0.18622605,1DGJ-ADH:0.20464026)1.0000:0.39857094)0.9320:0.05067049,((SwitRW1-148553758:0.31140396,SwitRW1-148553424:0.28497567)0.9830:0.09393716,(1T3Q-Q2O:0.45154764,1FFU-CODH-Hpse:0.53106573)0.7670:0.04753486)0.9990:0.13654553)0.5170:0.02041272,((AT21864-L4:0.03441288,NpenUS6-1-359397466:0.02621174)1.0000:0.46447774,(1RM6-4HBCAR:0.50838669,Ecoli-XO:0.46710921)0.7000:0.04392467)0.5070:0.02793566)0.7410:0.03628484,(SwitRW1-148550751:0.43378384,(AT13137:0.36689461,(Sphi-SKA58-94498661:0.04030454,(SchlL-1-334345626:0.00933733,Sjap-UT26S-294013350:0.01502112)1.0000:0.05020763)1.0000:0.27097783)0.9710:0.06144334)1.0000:0.16867398)1.0000:0.06653918,((Mpl8785:0.61369308,Naro-87199368:0.63773388)0.7010:0.03418222,((IQ1O-3334241:0.58751165,ADH-118508:0.61824527)0.5390:0.03858206,((((Mpl10807:0.06557613,NpenUS6-1-359400926:0.03267956)1.0000:0.12481743,PputKT2440-26990333:0.14089911)1.0000:0.35507080,(Naro-87199719:0.57107905,(SwitRW1-148556877:0.45003899,BxenLB400-91778418:0.45693697)0.7210:0.05219563)0.2300:0.00784644)0.2250:0.01522359,(SwitRW1-148557491:0.34079242,(((AT33444:0.00264844,NpenUS6-1-359398585:0.00271351)1.0000:0.21942451,Naro-87201347:0.27500249)0.9990:0.10263546,(Sala-RB2256-103487733:0.30267208,(SchlL-1-307295404:0.05368589,Sjap-UT26S-294011014:0.04456980)1.0000:0.31501476)0.4420:0.00909243)0.9900:0.09374998)1.0000:0.20883185)0.3380:0.02068874)0.9560:0.08547404)1.0000:0.05184517);
