# Supplementary material for: Complete sequencing of Novosphingobium sp. PP1Y reveals a biotechnologically meaningful metabolic pattern
Source: BMC Genomics. 2014 May 19;15(1):384. doi: 10.1186/1471-2164-15-384 (PMC4059872; doi:10.1186/1471-2164-15-384)
Supplement: Supplementary file 3 — Additional file 3: Phylogenetic tree newick files. (ZIP 12 KB) [file 12864_2013_6112_MOESM3_ESM.zip › Tree-files/tree_in_FigS12A.nwk]

(
(
(
(
AT477:0.17031,
Naro-87198065:0.17309)
:0.03068,
Swit-RW1-148557637:0.20084)
:0.16608,
Swit-RW1-148556626:0.39798)
:0.00463,
(
(
(
(
(
(
(
(
(
AT26892:0.19167,
(
(
CZCA-ALCSC-CT14:0.00033,
CmetCH34-CzcA581789:0.00155)
:0.10060,
CmetCH34-HmuA:0.09405)
:0.09124)
:0.00550,
HELA-LEGPN:0.20195)
:0.04502,
(
(
(
AT22740:0.17954,
Naro-87200162:0.17318)
:0.01849,
(
(
NCCA-ALCXX:0.05274,
CmetCH34-CzcA582019:0.05321)
:0.00327,
CmetCH34-NccA:0.05714)
:0.14100)
:0.03374,
Swit-RW1-148555521:0.21815)
:0.02494)
:0.05037,
CmetCH34-HmyA:0.29223)
:0.01070,
(
Swit-RW1-148556614:0.20879,
CmetCH34-CzcA585153:0.23224)
:0.09039)
:0.01167,
(
(
AT22882:0.14230,
(
CmetCH34-cusA:0.06915,
CmetCH34-SilA:0.07209)
:0.08345)
:0.01793,
CUSA-ECOLI-K12:0.17239)
:0.16889)
:0.00461,
(
CmetCH34-ZneA:0.31798,
CmetCH34-ZniA:0.32879)
:0.01718)
:0.04327,
(
AT16571:0.37439,
(
Swit-RW1-148557543:0.22505,
CmetCH34-ARP583898:0.23547)
:0.13561)
:0.00533)
:0.01306,
(
(
(
(
(
(
AT9347:0.21503,
(
(
(
(
MexB-PaerPAO1:0.08936,
CmetCH34-HAE586061:0.09420)
:0.02270,
(
(
HAE1-Pflu-Pf-5:0.04098,
HAE1-Pflu-Pf0-1:0.04108)
:0.02221,
(
HAE1-Pput-KT2440:0.00088,
TTGB-PSEPU:0.00103)
:0.06402)
:0.05278)
:0.05671,
(
ACRF-ECOLI-K12:0.11113,
(
ACRB-ECOLI-K12:0.00000,
MES-Eco-K12:0.00000)
:0.11324)
:0.05538)
:0.01696,
TTGB-SEROD:0.18612)
:0.02313)
:0.02000,
(
(
AT28595:0.19899,
Swit-RW1-148556743:0.19509)
:0.01588,
Naro-87199241:0.20710)
:0.02301)
:0.02238,
(
Swit-RW1-148554868:0.22630,
CmetCH34-HAE585730:0.21675)
:0.02662)
:0.03527,
CmetCH34-HAE583276:0.28392)
:0.01417,
(
(
(
Mpl2516:0.16498,
Swit-RW1-148554075:0.16270)
:0.07931,
CmetCH34-ARP586997:0.25120)
:0.03134,
CmetCH34-HAE583852:0.28431)
:0.01977)
:0.05972,
(
CmetCH34-ARP585723:0.27699,
(
(
CmetCH34-ARP582668:0.23315,
CmetCH34-ARP582755:0.24354)
:0.00634,
CmetCH34-ARP582667:0.24375)
:0.03431)
:0.07717)
:0.02010)
:0.00307,
CmetCH34-ARP584090:0.39081);
