# Supplementary material for: Complete sequencing of Novosphingobium sp. PP1Y reveals a biotechnologically meaningful metabolic pattern
Source: BMC Genomics. 2014 May 19;15(1):384. doi: 10.1186/1471-2164-15-384 (PMC4059872; doi:10.1186/1471-2164-15-384)
Supplement: Supplementary file 3 — Additional file 3: Phylogenetic tree newick files. (ZIP 12 KB) [file 12864_2013_6112_MOESM3_ESM.zip › Tree-files/tree_in_FigS12B.nwk]

(
(
CADA-BACSU-|Zn/Co|:0.24902,
ATZN-SYNY3-|Zn|:0.24386)
:0.08794,
(
(
(
ZOSA-BACSU-|Zn|:0.29436,
(
CmetCH34-94152372:0.16575,
(
(
Naro-497418:0.13970,
AT22779:0.14722)
:0.01949,
SalaRB2256-617621:0.15466)
:0.00777)
:0.13721)
:0.02340,
(
(
(
(
(
COPA-BACSU-|Cu1|:0.27417,
(
ATCU-SINMW-|Cu2|:0.27602,
CmetCH34-94312455:0.26888)
:0.00326)
:0.01871,
(
(
(
ATCU-RHILV-|Cu|:0.19915,
AT23988:0.19122)
:0.02015,
(
(
(
Naro-001165890:0.11421,
(
SalaRB2256-617583:0.10195,
(
SjapUT26S-003544158:0.08470,
(
SjapUT26S-003543929:0.01022,
SphiSKA58-01303646:0.01780)
:0.07330)
:0.01619)
:0.02025)
:0.01037,
AT17905:0.13744)
:0.02321,
(
Naro-497415:0.11668,
(
SalaRB2256-617470:0.09149,
SalaRB2256-617493:0.09021)
:0.02003)
:0.04965)
:0.04762)
:0.00780,
CmetCH34-CopF-|Cu|-94152521:0.23549)
:0.08246)
:0.00850,
AT23675:0.30705)
:0.03155,
(
(
(
(
FIXI-RHIME:0.23681,
SwitRW1-148554713:0.22728)
:0.03719,
(
Naro-497842:0.20139,
(
SalaRB2256-616716:0.18629,
AT1753:0.19643)
:0.00274)
:0.06139)
:0.05912,
CmetCH34-94310984:0.33317)
:0.01973,
CmetCH34-94311315:0.35195)
:0.01949)
:0.00789,
(
(
(
(
(
LMCA1-LISMO-|Ca|:0.29360,
ATCL-BACSU-|Ca|:0.29617)
:0.02889,
Naro-495681:0.31700)
:0.02316,
(
Naro-001165838:0.21310,
Mpl6117:0.20820)
:0.12374)
:0.03234,
(
(
(
PMA1-NICPL:0.04315,
PMA11-ARATH:0.04263)
:0.05398,
PMA4-NICPL:0.09851)
:0.20452,
AT23059:0.28498)
:0.08475)
:0.02429,
(
CmetCH34-94308984:0.19353,
SwitRW1-148554387:0.17778)
:0.18544)
:0.04737)
:0.02479)
:0.00972,
ATZN-ECOLI-|Cd/Zn/Hg/Pb|:0.30659)
:0.00236,
(
(
(
CmetCH34-94311241:0.15823,
CmetCH34-PbrA-|Pb|-94152349:0.15466)
:0.04029,
CmetCH34-ZntA-|Zn/Cd/Pb|-94313516:0.20062)
:0.09630,
AT22623:0.29740)
:0.02690);
