# Supplementary material for: Complete sequencing of Novosphingobium sp. PP1Y reveals a biotechnologically meaningful metabolic pattern
Source: BMC Genomics. 2014 May 19;15(1):384. doi: 10.1186/1471-2164-15-384 (PMC4059872; doi:10.1186/1471-2164-15-384)
Supplement: Supplementary file 3 — Additional file 3: Phylogenetic tree newick files. (ZIP 12 KB) [file 12864_2013_6112_MOESM3_ESM.zip › Tree-files/Tree_in_FigS13B.nwk]

(((((((Lpl262:0.20668664,SalaRB2256-103488067:0.21168188)0.9350:0.08135601,SalaRB2256-103488005:0.21624736)0.7030:0.05009402,(SwitRW1-148550977:0.60181847,SjapUT26S-294012985:0.24833246)0.3680:0.03982865)0.2770:0.03063720,(SjapUT26S-294023737:0.30863271,(SchlL-1-334346614:0.00000000,(SjapUT26S-294010457:0.00000000,SphiSKA58-94497062:0.00000000)0.4040:0.00000000)1.0000:0.24884861)0.7240:0.06181803)0.2490:0.01746215,(AT16460:0.06991115,NpenUS6-1-359399766:0.08709260)1.0000:0.26462867)0.7730:0.07933990,SphiSKA58-94496792:0.39750457)0.9540:0.12668055,((3P2F-Bglu:0.39550482,1RO5-Paer:0.60546899)0.6170:0.10284861,(1K4J-Pste:0.79248756,(SchlL-1-334343022:-0.00454046,SjapUT26S-294146986:0.03932657)1.0000:0.60254314)0.5140:0.06579578)0.9540:0.03748358);
