# Supplementary material for: Complete sequencing of Novosphingobium sp. PP1Y reveals a biotechnologically meaningful metabolic pattern
Source: BMC Genomics. 2014 May 19;15(1):384. doi: 10.1186/1471-2164-15-384 (PMC4059872; doi:10.1186/1471-2164-15-384)
Supplement: Supplementary file 3 — Additional file 3: Phylogenetic tree newick files. (ZIP 12 KB) [file 12864_2013_6112_MOESM3_ESM.zip › Tree-files/Tree_in_FigS13C.nwk]

((((((((Lpl265:0.18805009,SalaRB2256-103488068:0.15679039)0.6740:0.02244022,SalaRB2256-103488006:0.19353814)0.9760:0.07269184,SjapUT26S-294012986:0.25903599)0.8710:0.03578547,(SphiSKA58-94496791:0.30291578,(SchlL-1-334346613:0.01065399,(SjapUT26S-294010456:0.00000000,SphiSKA58-94497061:0.00000000)0.9060:0.00803814)1.0000:0.23473483)0.7830:0.03301962)0.7640:0.04302027,(SjapUT26S-294023738:0.25210496,(AT16449:0.09047389,NpenUS6-1-359399765:0.09741871)1.0000:0.13890629)0.6120:0.03021134)1.0000:0.36049603,(SjapUT26S-294011955:0.49762108,(NpenUS6-1-359399635:0.22273393,NpenUS6-1-359397737:0.24726970)1.0000:0.26707652)0.8380:0.10052963)0.5970:0.06101811,SjapUT26S-294011954:0.69941748)0.0000:0.04560074,Swit-RW1-148555953:0.84607055);
