# Supplementary material for: Complete sequencing of Novosphingobium sp. PP1Y reveals a biotechnologically meaningful metabolic pattern
Source: BMC Genomics. 2014 May 19;15(1):384. doi: 10.1186/1471-2164-15-384 (PMC4059872; doi:10.1186/1471-2164-15-384)
Supplement: Supplementary file 3 — Additional file 3: Phylogenetic tree newick files. (ZIP 12 KB) [file 12864_2013_6112_MOESM3_ESM.zip › Tree-files/Tree_in_FigS4.nwk]

((((((((((((((Mpl6850:0.05697239,AT13649:0.05686275)0.9950:0.07468586,Naro-146275772:0.12727299)0.9710:0.07959118,(Naro-146275710:0.08834307,AT13437:0.06159708)0.9960:0.10182763)0.9980:0.09111983,Mpl2149:0.30142156)0.5680:0.05122182,Mpl9925:0.36029856)0.4330:0.01853929,Naro-146275760:0.34173574)0.7690:0.06378897,(SchlL1-334342772:0.29835174,SwitRW1-148554904:0.26443362)0.9340:0.14705981)0.6620:0.03469807,((SchlL1-334343136:0.08584455,SwitRW1-148553251:0.10155316)1.0000:0.10043755,(SchlL1-334343145:0.04861011,SwitRW1-148553263:0.07234250)1.0000:0.17117025)0.9890:0.18419545)0.7950:0.10917094,((((SwitRW1-148555175:0.12269373,Mpl5477:0.11158756)0.8520:0.02936874,(SwitRW1-148555176:0.05900137,Mpl5466:0.06911973)1.0000:0.09228947)1.0000:0.24726947,(SwitRW1-148555186:0.07625034,Mpl5540:0.07368981)1.0000:0.34300208)0.4270:0.03587117,(AT36501:0.51322119,((Naro-146275762:0.05979420,AT13576:0.09014594)1.0000:0.25643570,((Naro-146275765:0.06973526,AT13595:0.08020489)1.0000:0.22827333,(Naro-146275731:0.07737933,AT13537:0.05796202)1.0000:0.23740127)0.5220:0.02081335)0.9700:0.11707988)0.1750:0.00993557)0.3170:0.01828763)0.7770:0.07099369,((((SwitRW1-148555168:0.06806813,Mpl5621:0.10417778)1.0000:0.16907377,Mpl2166:0.24894410)0.9980:0.12999360,Mpl6792:0.39049663)0.9650:0.12156966,((SchlL1-334343484:0.18383163,SchlL1-334343352:0.18741552)1.0000:0.20897448,(SwitRW1-148553896:0.44794165,(SwitRW1-148553885:0.20926672,SwitRW1-148553889:0.21859933)1.0000:0.16671889)0.8650:0.08249012)0.9460:0.10620016)0.4450:0.02296940)0.4890:0.05863076,(((((3N0Q-DO:0.13892822,3VCA-QAmmDM:0.15298219)1.0000:0.18425340,SwitRW1-148553855:0.33801348)0.9700:0.10062008,SwitRW1-148557515:0.38028788)0.9620:0.12968751,(SwitRW1-148557046:0.44824002,AT10866:0.42470027)0.8170:0.12552792)0.3130:0.03354760,(Naro-87199218:0.30506965,((Naro-146275716:0.10136246,AT13500:0.10142016)1.0000:0.13743719,(AT4418:0.13344282,(Naro-146275709:0.07091574,AT13423:0.07169837)0.9990:0.09141588)0.9980:0.09230230)1.0000:0.12375625)0.9980:0.19022940)0.2830:0.03054501)0.2840:0.01740125,(SwitRW1-148553462:0.23246798,Naro-87199689:0.24515957)1.0000:0.27762094)0.5790:0.03156654,((((AT15854:0.00383016,AT31241:0.00251907)1.0000:0.06862131,Naro-146275446:0.07448120)1.0000:0.24678752,SwitRW1-148553819:0.32411875)1.0000:0.22076646,(((((((SwitRW1-148555548:0.09527801,Naro-87198562:0.12312993)1.0000:0.13599296,(Naro-146275474:0.11778261,AT15610-31674:0.14902188)1.0000:0.13877733)0.9090:0.06713994,(Naro-87199697:0.12462012,Mpl8190:0.18438472)1.0000:0.22317666)0.9970:0.12106922,(SwitRW1-148557084:0.24042236,(SwitRW1-148553667:0.09887487,Naro-146276039:0.08852284)1.0000:0.09379197)1.0000:0.16873211)0.4430:0.03600433,(SwitRW1-148554450:0.40852862,(SwitRW1-148557070:0.37952843,SwitRW1-148554790:0.31361875)0.6540:0.03237230)0.6290:0.03934963)0.4750:0.04953377,(SwitRW1-148555962:0.38884091,((Naro-146275471:0.05827764,AT15637-31645:0.12151547)1.0000:0.19582938,(Naro-146275478:0.10812147,AT15578-31705:0.07927624)1.0000:0.17308671)0.9610:0.11642950)0.9490:0.10864154)0.3190:0.02428360,(SwitRW1-148554676:0.43303266,(2B1X-NapDO:0.41730645,(SwitRW1-148557176:0.43549515,((((((AT15992:0.01161397,AT31065:0.01402846)0.5100:0.00367887,2GBW-BiphDO:0.00914235)0.7660:0.01050087,2CKF-PAHDO:0.03703283)0.9900:0.04138241,Naro-146275509:0.04588467)1.0000:0.24032467,(2BMO-NBenDO:0.06171279,(1NDO-NapDO:0.00000000,2HMJ-NapDO:0.00000000)1.0000:0.05212235)1.0000:0.22908552)0.5160:0.06770480,(((AT15795:0.01731941,AT31297:0.01483770)0.9660:0.03017061,Naro-146275451:0.06410234)1.0000:0.25403922,((((AT15780:0.00000000,AT31315:0.00000000)1.0000:0.04547225,Naro-146275453:0.04038904)1.0000:0.18606235,SchlL1-334342931:0.18442642)0.9860:0.11235192,(SwitRW1-148553813:0.26790791,(SwitRW1-148550856:0.21629473,((1ULI-BiphDO:0.07960826,3EN1-TolDO:0.08514697)0.4480:0.01191135,(1WQL-CumDO:0.08003215,(3GZX-BiphDO:0.07274297,(2XR8-BiphDO:0.00000000,2YFI-BiphDO:0.00000000)1.0000:0.05537813)0.5210:0.01325499)0.4940:0.01551661)1.0000:0.17144974)0.5550:0.06031158)0.4970:0.03688156)0.3100:0.02074462)0.1210:0.02580907)0.3160:0.03108118)0.6620:0.04990488)0.7520:0.06188781)0.6070:0.05376151)0.5070:0.03485957)0.7660:0.06151447)1.0000:0.19665015,((((3GKQ-CarDO:0.20740641,1WW9-CarDO:0.25001843)0.8620:0.06515253,3GCF-CarDO:0.29197470)0.5920:0.02048922,1Z01-OQ8MO:0.33976230)1.0000:0.30504872,(((((((Naro-146275891:0.11105836,Mpl3383:0.07633935)0.9980:0.12946269,SwitRW1-148556209:0.18619929)0.5400:0.03800043,(SwitRW1-148554968:0.21133329,Naro-146275874:0.25614190)0.2920:0.01295228)0.7450:0.05006359,SwitRW1-148554746:0.28008555)0.9880:0.13658275,(2ZYL-3Kst9Hy:0.58552613,(Naro-146275827:0.10795750,Mpl2839:0.11835562)1.0000:0.51376474)0.3610:0.01360238)0.9700:0.15099071,((SwitRW1-148555417:0.31154019,SwitRW1-148553595:0.34433559)0.4100:0.02395294,(SwitRW1-148555154:0.30750273,SwitRW1-148555436:0.39838347)0.4960:0.03534957)1.0000:0.29313660)0.7860:0.08137060,(((SwitRW1-148557193:0.37108938,SwitRW1-148555968:0.34770023)0.9960:0.21423909,SwitRW1-148554949:0.55790504)0.4700:0.06529550,(((SwitRW1-148554605:0.29124121,SwitRW1-148557174:0.36463458)0.9110:0.11130293,SwitRW1-148554469:0.36897536)0.3480:0.02641080,((((SwitRW1-148554471:0.25624065,SwitRW1-148557754:0.22138691)0.9990:0.12409694,SwitRW1-148554462:0.40297770)0.7570:0.08338827,(SwitRW1-148554461:0.37632605,SwitRW1-148556312:0.34246356)0.8750:0.07157387)0.4960:0.03887146,((((SwitRW1-148556166:0.42016110,Naro-87199507:0.33836884)0.6020:0.06880665,SwitRW1-148553989:0.35194273)0.1450:0.02095108,(SwitRW1-148555930:0.41889731,Mpl10434:0.42419002)0.2310:0.02897517)0.0190:0.00901599,((3GKE-DicambaDM:0.33818097,SwitRW1-148557165:0.32996491)0.2260:0.03505690,(((Naro-87198731:0.26634248,AT11936:0.27446397)0.8670:0.05103834,SwitRW1-148557169:0.31675523)0.5750:0.05449957,((((SwitRW1-148555225:0.23658029,Naro-87199889:0.27213785)0.8370:0.06875978,SwitRW1-148554468:0.23597646)0.3060:0.01761444,(SwitRW1-148556298:0.35532444,SwitRW1-148554478:0.38978248)0.5120:0.06806329)0.0560:0.00185821,(SwitRW1-148556318:0.31429910,((SwitRW1-148555200:0.31686457,Naro-87199506:0.37628261)0.2390:0.03021340,(SwitRW1-148556311:0.37005666,(SwitRW1-148554606:0.32305069,SwitRW1-148554460:0.26220753)0.1690:0.00614645)0.0860:0.01407342)0.0230:0.00539391)0.0140:0.01359377)0.0640:0.02426658)0.1090:0.01552341)0.0560:0.01980624)0.2150:0.02909548)0.1820:0.01879734)0.9250:0.15096741)0.1510:0.00394056)0.3570:0.03680328)1.0000:0.04963561);
