# Supplementary material for: Complete sequencing of Novosphingobium sp. PP1Y reveals a biotechnologically meaningful metabolic pattern
Source: BMC Genomics. 2014 May 19;15(1):384. doi: 10.1186/1471-2164-15-384 (PMC4059872; doi:10.1186/1471-2164-15-384)
Supplement: Supplementary file 3 — Additional file 3: Phylogenetic tree newick files. (ZIP 12 KB) [file 12864_2013_6112_MOESM3_ESM.zip › Tree-files/Tree_in_FigS6.nwk]

(((((((((SphiKC8-357975827:0.24488695,PseuDOC21-383465338:0.22617544)0.7510:0.04025243,Naro-146275872:0.27930879)0.9930:0.10778751,(SwitRW1-148556200:0.22730613,SphiKC8-357975629:0.32309301)0.8980:0.07370618)0.7210:0.03765421,(SwitRW1-148554743:0.37863681,(MPL3065:0.28584164,(SphiKC8-357974989:0.13999375,Naro-146275975:0.16011084)0.9930:0.08290974)1.0000:0.20051048)0.7110:0.03821479)0.6640:0.02507226,2ZI8-DHSAD-MtubH37Rv:0.39941127)0.6610:0.04717272,(BrspORS278-146342863:0.21274073,(DHBD-AcauORS571-158424504:0.17413540,DHBD-SagIAM12614-493996167:0.16233684)1.0000:0.10751451)1.0000:0.21684380)0.2520:0.01512059,SwitRW1-148555952:0.49360442)0.2240:0.01211943,(SwitRW1-148553817:0.39773907,((SchlL-1-334342936:0.34920161,(SwitRW1-148557078:0.38593991,(1EIQ-DHBD-PseuKKS102:0.21272281,1KMY-DHBD-BxenLB400:0.17699394)1.0000:0.16710038)0.5610:0.02476977)0.3080:0.02212945,(AT32663:0.43414431,(PlavDS-1-154252238:0.35749180,((NpenUS6-1-359402338:0.15144020,NpenUS6-1-359400768:0.18503203)1.0000:0.12748709,(DHPD-Afec-4586281:0.26555296,(2EHZ-DHND-PseuC18:0.28392153,(2WL9-DHBD-RjosRHA1:0.16355775,(((NpenUS6-1-359402469:0.03161405,AT15599/AT31688:0.02834941)0.9900:0.02790493,Sxen-4335675:0.07793325)0.6670:0.00743851,(Naro-10956990:0.00826188,(SpauTZS-7-9711693:0.01571650,(SphiLH128-402821773:0.00000000,SphiLH128-158346880:0.00000000)0.9090:0.00567469)0.6580:0.00514375)1.0000:0.06372166)1.0000:0.07470953)0.9850:0.07857843)0.5120:0.02382015)0.7540:0.04853596)0.6440:0.01492746)0.6630:0.04144582)0.9890:0.12248116)0.1850:0.00404401)0.2050:0.02354073)1.0000:0.23779965,((((((((((SphiLH128-402821781:0.00775723,Sagr-151128:-0.00245218)0.7840:0.00319589,SphiLH128-158346888:0.00212331)0.9800:0.02760476,(SpauTZS-7-9711697:0.00691584,Naro-10956982:0.01989541)0.5450:0.00798775)0.8360:0.02258943,(SphiA8AN3-4204379:0.02643263,(NpenUS6-1-359402477:0.00286386,AT15671/AT31616:0.00244119)0.9310:0.01693492)0.9060:0.02885449)0.9980:0.09298334,SphiA8AN3-4204384:0.11608443)1.0000:0.15511293,1MPY-CDO-PputMT2:0.37099339)0.6610:0.03652524,SjapUT26-294011182:0.36745652)1.0000:0.30872233,(1F1X-DHPAD-Bfus:0.09510504,1F1R-DHPAD-Aglo:0.06523761)1.0000:0.54369734)0.3980:0.03601345,SwitRW1-148554457:0.56253451)0.4920:0.05547369,(((DHPCD-CyclP1-407717156:0.36006276,DHPCD-BxenLB400-91782280:0.29671678)0.6740:0.06257186,SwitRW1-148554674:0.28779538)1.0000:0.24218902,(245THTO-Bcep-9622202:0.55065809,(SwitRW1-148554599:0.61615479,(((SphiLH128-402826045:0.06921494,MPL10251:0.11628627)0.5330:0.02090190,Naro-146275641:0.11754811)1.0000:0.45233987,(NpenUS6-1-359401788:0.53322345,(((SphiSYK-6-347529247:0.10069268,NpenUS6-1-359398898:0.09119833)0.8710:0.03877595,AT33026:0.16579147)0.9990:0.10786840,(3B59-Naro:0.14533534,(NpenUS6-1-359400678:0.03754449,MPL4329/MPL4634:0.01681672)1.0000:0.07882162)1.0000:0.20367337)1.0000:0.15502210)0.5500:0.04599386)0.4330:0.01631012)0.4660:0.04381227)0.6840:0.05354728)0.3380:0.03489234)1.0000:0.05412345);
