# Supplementary material for: Complete sequencing of Novosphingobium sp. PP1Y reveals a biotechnologically meaningful metabolic pattern
Source: BMC Genomics. 2014 May 19;15(1):384. doi: 10.1186/1471-2164-15-384 (PMC4059872; doi:10.1186/1471-2164-15-384)
Supplement: Supplementary file 3 — Additional file 3: Phylogenetic tree newick files. (ZIP 12 KB) [file 12864_2013_6112_MOESM3_ESM.zip › Tree-files/Tree_in_FigS9.nwk]

(((((((((((((SMO-4AP3:0.23903880,1W4X-PAMO:0.22916465)0.3970:0.01300253,NpenUS6-1-359400858:0.28040494)0.4420:0.02377866,NpenUS6-1-359398774:0.28798372)0.3690:0.01745337,(Naro-87199575:0.20258985,Naro-87199548:0.22335379)0.9980:0.11354090)0.4420:0.01790583,(3GWD-CyHMO:0.24355937, CyHMO-118066:0.28392069)0.9750:0.11205762)0.6650:0.02687292,((Naro-87199500:0.10862781,3UOV-OTEMO:0.07911382)0.9270:0.03016445,(Naro-87198534:0.10309435,SchlL1-334342593:0.10662618)0.9070:0.03826761)1.0000:0.24310116)0.6330:0.03263210, CyPMO-62286566:0.47307154)0.6840:0.02962920,(SchlL1-334342775:0.38554901,(NpenUS6-1-359397732:0.29247106,(NpenUS6-1-359397744:0.23999045,(NpenUS6-1-359397739:0.26941201,(SchlL1-334343338:0.04001373,SchlL1-334343418:0.03965367)1.0000:0.17711377)0.4360:0.01424613)0.6310:0.02822782)0.9760:0.08253417)1.0000:0.18481860)0.4540:0.02883039,((((Mpl3638:0.10288551,Naro-146275933:0.15229739)0.9930:0.07254371,NpenUS6-1-359399569:0.22926870)1.0000:0.14481067,Switt-148557029:0.40369912)0.9100:0.09388693,((Switt-148554927:0.39785038,NpenUS6-1-359399347:0.48303842)0.5450:0.05890856,((Naro-146275928:0.35039833,NpenUS6-1-359398780:0.46731158)0.2920:0.02249596,((NpenUS6-1-359397763:0.23593464,NpenUS6-1-359400739:0.20389811)1.0000:0.16959566,(HAPMO-81323995:0.35399900,(Naro-87200465:0.35876098,SchlL1-334342961:0.32541753)0.6150:0.03898445)0.3620:0.02436431)0.0910:0.00787596)0.2010:0.01970683)0.2100:0.02136669)0.2120:0.02832179)0.0770:0.00493188,Switt-148553815:0.59837708)0.4620:0.03242008,(AT18390:0.30051766,((AT3248:0.25358521,Naro-87199836:0.26629024)0.7130:0.06933450,(Naro-87198862:0.23602760,(BVMO-81421191:0.16780264,BVMO-306755739:0.15347038)1.0000:0.13093250)0.4120:0.04411473)0.3440:0.02834494)1.0000:0.27088418)0.9910:0.13867267,(4A9W:0.68525522,(SchlL1-334342842:0.37373160,(Naro-87198276:0.21598855,SchlL1-334343544:0.29633971)1.0000:0.19828329)1.0000:0.26834098)0.6710:0.04656751)0.9530:0.01287435,(Naro-87199837:0.50526434,(Switt-148556786:0.50026466,(2XVE:0.58426128,1VQW:0.58430959)0.7840:0.07807020)0.7570:0.06177974)0.9530:0.09824631);
